# Supplementary material for: Willingness of the Jordanian Population to Receive a COVID-19 Booster Dose: A Cross-Sectional Study
Source: Vaccines (Basel). 2022 Mar 9;10(3):410. doi: 10.3390/vaccines10030410 (PMC8950968; doi:10.3390/vaccines10030410)
Supplement: Supplementary file 1 [file vaccines-10-00410-s001.zip]

Archive with 1 entries (1 files):
- vaccines-1612046-supplementary.pdf
